# Supplementary material for: Genetic diversity, population structure, and selection of breeder germplasm subsets from the USDA sweetpotato (Ipomoea batatas) collection
Source: Front Plant Sci. 2023 Feb 2;13:1022555. doi: 10.3389/fpls.2022.1022555 (PMC9932972; doi:10.3389/fpls.2022.1022555)
Supplement: Supplementary file 2 [file Table_1.xlsx]

## Sheet: Sheet1
USVL Code	Accession	Common Name	Breeding Program	Regional Group	4 Cluster Grouping (DAPC)	5 Cluster Grouping (DAPC)	6 Cluster Grouping (DAPC)	Bayesian Population Assignment q-value >0.65	24 PI Core Set	48 PI Core Set	96 PI Core Set	384 PI Core Set	M. enterolobii resistance	M. incognita resistance	Subjective Periderm (Skin) Color	Subjective Stele (Flesh)Color	Dry Weight (%)	USVL Code
G477	PI 595878	Mogamba		Africa	1	2	5	0				X			Cream	Cream	31.6662	G477
G478	PI 595879	LUBY 3074		Africa	1	2	5	0				X			Cream	Cream	24.0144	G478
G479	PI 595880	IMBY 3102		Africa	1	2	5	0				X			Red	White	31.4881	G479
G609	PI 633446	Abees		Africa	1	2	1	0							Cream	Cream	35.5805	G609
G486	PI 595890	KEMB 10		Africa	1	2	5	4				X			Cream	Cream	39.4597	G486
G487	PI 595891	KEMB 37		Africa	4	5	1	4							Red	White	27.5322	G487
G775	PI 664810	Marera I		Africa	1	2	5	0	X	X	X	X			.	.	.	G775
G750	PI 636312	Galona		Africa	1	2	5	0				X			.	.	.	G750
G114	PI 531116	TIS 9265		Africa	4	2	5	4							Cream	White	25.4	G114
G201	PI 539141	TIB 8		Africa	3	1	2	1							Red	Orange	28.896	G201
G295	PI 564771	TIB 4(8)		Africa	4	5	1	4							Red	Orange	32	G295
G296	PI 564772	TIS 2498(17)		Africa	3	2	5	4				X			Red	Cream	35.1	G296
G297	PI 564773	TIS 2534		Africa	3	1	2	0	X	X	X	X			Purple/Red	White	30.4	G297
G480	PI 595882	IITA-TIS 2544		Africa	4	5	1	4							Purple/Red	White	30.282	G480
G481	PI 595883	IITA-TIS 3290		Africa	4	1	2	0							Cream	Cream	35.4408	G481
G509	PI 599385	IITA-TIS 9101		Africa	3	1	2	1		X	X	X			Red	Orange	37.4945	G509
G517	PI 599393	TIB 4		Africa	3	1	2	1							Red	Orange	37.5593	G517
G520	PI 599396	TIS 3053		Africa	1	2	6	0				X			Cream	White	23.2627	G520
G521	PI 599397	TIS 8401		Africa	4	5	5	4				X			Cream	Cream	35.9049	G521
G522	PI 599398	TIS 70357		Africa	4	5	1	0				X			Brown	Cream	26.8825	G522
G523	PI 599399	TIS 80/637		Africa	3	4	5	0				X			Red	Cream	29.8853	G523
G525	PI 606253	TIS 1499		Africa	1	2	5	4				X			Brown	Cream	29.1934	G525
G527	PI 606255	TIS 1145		Africa	1	2	5	4				X			Red	White	21.7432	G527
G528	PI 606256	TIS 9291		Africa	3	4	5	0				X			Red	White	30.6971	G528
G529	PI 606257	TIS 8524		Africa	4	5	5	4							Red	White	29.6835	G529
G530	PI 606258	TIS 9265		Africa	4	2	5	4				X			Cream	White	25.8799	G530
G531	PI 606259	TIS 8409		Africa	4	2	5	4							Cream	Cream	23	G531
G532	PI 606260	TIS 83/176		Africa	4	2	5	4				X			Cream	White	33.8	G532
G534	PI 606262	TIS 82/395		Africa	4	2	5	4				X			Cream	Cream	22.3	G534
G539	PI 606267	TIS 8504		Africa	1	2	5	0			X	X			Red	White	30.4883	G539
G541	PI 606269	TIS 5081		Africa	3	4	3	1				X			Cream	Cream	25.0247	G541
G542	PI 606270	TIS 8266		Africa	4	2	5	4							Cream	Cream	23.7592	G542
G543	PI 606271	TIS 5125		Africa	3	4	3	1				X			Red	Yellow/Orange	33.388	G543
G548	PI 606277	TIS 8164		Africa	1	2	5	4							Cream	Cream	23.267	G548
G549	PI 606278	TIS 9101		Africa	3	1	2	1										G549
G576	PI 612697	TIS 8441		Africa	4	5	5	0				X			Cream	White	21.8	G576
G586	PI 614797	TIS 70683		Africa	4	5	1	0				X			Red	Cream	28.8	G586
G620	PI 633984	IITA-TIS 83/1038		Africa	1	2	1	3							.	.	.	G620
G627	PI 634367	AC 83.4-2		Africa	3	1	2	5							Brown	Yellow/Orange	32	G627
G628	PI 634368	AC 83.5-2		Africa	4	5	1	0				X			Brown	Cream	30.8	G628
G488	PI 595928	Rusenya-RWA		Africa	1	2	5	0				X			Red	Cream	36.3448	G488
G590	PI 614801	Mugande		Africa	1	2	5	0				X			Red	White	32.1	G590
G483	PI 595887	Tanzania		Africa	1	2	5	4					R	R	Cream	Cream	34.6673	G483
G484	PI 595888	Wagabolige		Africa	1	2	5	4				X	R		.	.	.	G484
G485	PI 595889	No. 29		Africa	1	2	5	0			X	X			Purple/Red	Cream	29.4517	G485
G554	PI 612675	Kawogo		Africa	1	2	5	4				X			.	.	.	G554
G617	PI 633966	Wagabolige		Africa	1	2	5	4					R		.	.	.	G617
G015	PI 208029	Camaguey		Caribbean	3	2	5	0				X			Red	Orange	27	G015
G451	PI 592994	Cuba 1		Caribbean	4	5	2	6							.	.	.	G451
G452	PI 592995	Cuba 3		Caribbean	1	2	5	4				X			Cream	Cream	38.1308	G452
G464	PI 595865	Cuba 9		Caribbean	1	2	5	4				X			Cream	Cream	26.4122	G464
G492	PI 599368	Cuba 2		Caribbean	1	2	5	4				X			Cream	Cream	26.7	G492
G493	PI 599369	Haiti		Caribbean	1	2	5	4							Purple/Red	Cream	29.7	G493
G547	PI 606276	Cemsa 78-326		Caribbean	1	2	5	4				X			Red	White	25.3846	G547
G659	PI 634399	Picadito		Caribbean	1	2	5	4		X	X	X			Red	White	30.4	G659
G016	PI 208796	469		Caribbean	3	1	2	5				X			Red	Orange	25.2	G016
G017	PI 208806	485		Caribbean	3	1	2	5							Brown	Yellow/Orange	31.6	G017
G018	PI 208886	B-6369		Caribbean	3	1	2	5							Red	Orange	24.7	G018
G077	PI 508524	Mina		Caribbean	1	2	5	4							Purple/Red	White	25.6	G077
G078	PI 508525	Blanquita		Caribbean	4	5	1	0			X	X			Cream	White	32.3	G078
G079	PI 508526	Miguela-21		Caribbean	1	2	5	4				X			Cream	Cream	35.7	G079
G080	PI 508527	Miguela arecibo-22		Caribbean	1	2	5	4							Red	Cream	35.1	G080
G082	PI 508529	Miguela-24		Caribbean	1	2	5	4				X			.	.	.	G082
G189	PI 538343	Sunny		Caribbean	3	1	2	0				X			Brown	Yellow/Orange	29.5	G189
G190	PI 538344	Papota		Caribbean	4	5	1	0				X			Brown	White	34	G190
G191	PI 538345	Macana		Caribbean	1	2	5	0				X			Red	Cream	28.8	G191
G192	PI 538346	Frita		Caribbean	4	2	5	4				X			Cream	Cream	27.4	G192
G195	PI 538349	Bugsbunny		Caribbean	3	4	3	0							Brown	Orange	24.7	G195
G196	PI 538350	Francia		Caribbean	1	2	6	3				X			Cream	Cream	28.4	G196
G197	PI 538351	Mojave		Caribbean	3	2	5	0				X	R		Purple/Red	Cream	29	G197
G198	PI 538352	Pepa de Oro		Caribbean	2	3	4	2				X			Cream	Cream	36.2	G198
G199	PI 538353	Amanecer		Caribbean	1	2	1	0				X			Red	Cream	25.1	G199
G200	PI 538354	Tapato		Caribbean	1	2	6	3				X			Red	Cream	30.2935	G200
G211	PI 556942	SPV-94		Caribbean	3	4	5	0				X			Cream	Yellow/Orange	26.3065	G211
G293	PI 564161	Margarita		Caribbean	3	1	2	1							Purple/Red	Yellow/Orange	24	G293
G429	PI 585090	9 Blanca Americana		Caribbean	1	2	5	4			X	X			Brown	White	28.2	G429
G450	PI 592993	Perla		Caribbean	1	2	6	3							Cream	White	33.1651	G450
G462	PI 595862	SPV-73		Caribbean	1	2	6	3			X	X			Red	Cream	34.0125	G462
G101	PI 531102	8520		Central America	2	3	4	2		X	X	X			Cream	Yellow/Orange	29.8	G101
G132	PI 531134	Lamote		Central America	4	5	1	6		X	X	X			Red	Purple/Cream	29.7314	G132
G133	PI 531135	7044		Central America	1	2	6	3							Purple/Red	Purple/Cream Mixed Stele	32.9087	G133
G134	PI 531137	8463		Central America	3	1	2	0							Red	Orange	21.9506	G134
G135	PI 531138	8464		Central America	1	2	5	4				X			Red	Cream	39.8736	G135
G137	PI 531140	11753		Central America	4	5	1	6				X			Purple/Red	Cream	21.7009	G137
G052	PI 376944	Extranjero		Central America	4	5	1	6							.	.	.	G052
G053	PI 376945	Morado		Central America	4	5	1	6							Purple/Red	Cream	30.6	G053
G054	PI 376946	"None"		Central America	4	5	1	6							Purple/Red	Cream	28.5	G054
G056	PI 399163	Camote Morado		Central America	1	2	1	3				X			Purple/Red	Purple/Cream	39.7	G056
G076	PI 508523	Camote amarillo		Central America	1	2	5	4							Brown	Yellow	35.5	G076
G093	PI 531093	Camote morado		Central America	1	2	5	0				X			Purple/Red	Purple/Cream	34.6	G093
G096	PI 531096	Camote morado		Central America	1	2	5	3				X			Purple/Red	Cream	24.2	G096
G097	PI 531097	Camote morado		Central America	1	2	1	3							Purple/Red	Cream	38.1	G097
G100	PI 531101	624		Central America	1	2	1	3							Cream	Cream	24.9	G100
G184	PI 538306	529		Central America	3	1	2	5			X	X			Brown	Orange	25.6	G184
G186	PI 538308	618		Central America	1	2	1	3			X	X			Purple/Red	Yellow/Orange	28	G186
G187	PI 538309	633		Central America	1	2	5	0				X			Purple/Red	Cream	32.6	G187
G417	PI 585077	Camote Amarillo		Central America	4	5	2	6							Cream	Cream	25.2	G417
G418	PI 585078	Camote Amarillo		Central America	1	2	1	3				X			Cream	Cream	40.5067	G418
G419	PI 585079	Camote Blanco		Central America	1	2	5	4							Purple/Red	Cream	22.7822	G419
G420	PI 585080	Camote Blanco		Central America	1	2	5	4				X			.	.	.	G420
G421	PI 585081	573		Central America	1	2	6	3				X			Cream	White	31.5	G421
G422	PI 585082	578		Central America	1	2	1	3				X			Red	Cream	23.6	G422
G423	PI 585083	625		Central America	4	5	1	6							Purple/Red	Cream	30.3	G423
G432	PI 585093	609		Central America	1	2	1	3							Purple/Red	Cream	37.7888	G432
G448	PI 592991	Chino A		Central America	4	5	2	6	X	X	X	X			Cream	Cream	31.992	G448
G456	PI 595856	Camote Remolacha		Central America	3	1	2	1				X			Purple/Red	Purple/Cream	29.0266	G456
G457	PI 595857	Camote Amarillo		Central America	1	2	1	3	X	X	X	X			Purple/Red	Purple/Cream	37.3488	G457
G458	PI 595858	Camote Blanco		Central America	1	2	5	0							Brown	Yellow/Orange	36.4111	G458
G461	PI 595861	512		Central America	1	2	1	3				X			.	.	.	G461
G491	PI 599367	Q 25336		Central America	1	2	5	0			X	X			Cream	Cream	25.6682	G491
G205	PI 556934	Cuitzeo		Central America	3	1	2	0				X			Red	Orange	27.3504	G205
G023	PI 286629	O. 4		Far East	4	5	1	6				X			Brown	Yellow/Orange	31.1	G023
G068	PI 508515	60		Far East	4	5	1	6				X			Purple/Red	Cream	36.6	G068
G069	PI 508516	78-2		Far East	3	4	5	4		X	X	X			Red	Yellow/Orange	29.3	G069
G070	PI 508517	205		Far East	3	1	2	0				X			Cream	Yellow/Orange	31.4	G070
G071	PI 508518	224		Far East	4	5	1	6							Purple/Red	Cream	32	G071
G072	PI 508519	750-1		Far East	4	5	1	6				X			Purple/Red	Cream	28.5	G072
G073	PI 508520	Self fertile No. 1		Far East	4	5	1	6							Purple/Red	Cream	32.4	G073
G074	PI 508521	Yellow sunflower		Far East	4	5	1	6				X			Brown	Cream	36.5	G074
G472	PI 595873	Xushu 18		Far East	4	5	1	6			X	X			Red	White	35.4543	G472
G512	PI 599388	Liaoshu 40		Far East	2	3	4	2				X			Red	Cream	26	G512
G513	PI 599389	Qunli 1		Far East	4	5	1	6				X			Red	White	34.0166	G513
G514	PI 599390	Jishu 5		Far East	4	5	1	6				X			Red	Cream	31.7388	G514
G515	PI 599391	Yanshu 1		Far East	3	1	2	0							Brown	Orange	20.9	G515
G516	PI 599392	Gaozi 1		Far East	4	5	1	6				X			Red	Cream	28.8	G516
G524	PI 606252	Duanyanghong		Far East	4	5	1	0	X	X	X	X			Brown	Yellow/Orange	26.8729	G524
G535	PI 606263	Chuanshu 27		Far East	4	5	1	6				X			Red	Purple/Orange	31.3	G535
G545	PI 606273	Xiangnonghuangpi		Far East	4	5	1	1				X			Brown	Cream	34.4039	G545
G550	PI 606279	Yanshu 1		Far East	4	5	1	6				X			Red	White	26.9842	G550
G551	PI 606280	Guangshu 70-9		Far East	4	5	1	6				X			Red	Purple/Orange	23.644	G551
G555	PI 612676	Yizi 138		Far East	4	5	2	0							Brown	Yellow/Orange	24.7746	G555
G556	PI 612677	Hebei 351		Far East	4	5	1	6				X			Red	Cream	27.9686	G556
G557	PI 612678	Honghong 1		Far East	4	5	1	6							Purple/Red	White	32.6	G557
G584	PI 614795	Guangshu 7		Far East	4	5	1	0				X			Brown	White	27.5	G584
G585	PI 614796	Zhan 64-285		Far East	4	5	1	6				X			Brown	Cream	22.8	G585
G035	PI 318846	N.Z. 196 (613)		Far East	3	4	1	0				X			Brown	Yellow/Orange	35.7	G035
G404	PI 585063	BIS. 99		Far East	3	1	2	0			X	X			Brown	Yellow/Orange	16.7885	G404
G405	PI 585064	BIS. 192		Far East	1	2	1	0				X			Brown	Yellow/Orange	27.1028	G405
G012	PI 153905	Norin No.2		Far East	4	5	1	6				X			Brown	Cream	36.7	G012
G013	PI 153907	Norin No.4		Far East	4	5	1	6		X	X	X			Red	Cream	25.6	G013
G048	PI 344123	Nanyo		Far East	1	2	1	0				X			Purple/Red	Cream	29.3	G048
G060	PI 508506	Koto-puki		Far East	4	5	1	0							Purple/Red	Cream	32.1	G060
G061	PI 508507	Yuki-musume		Far East	1	2	1	0				X			Cream	Cream	36.9	G061
G062	PI 508508	Kogane-sengan		Far East	4	5	1	6				X			Cream	Cream	38.2	G062
G063	PI 508509	Norin 2		Far East	1	2	1	0				X			Cream	White	34.8	G063
G426	PI 585087	Kyukei 97		Far East	4	5	1	0				X			Purple/Red	Cream	32	G426
G467	PI 595868	Benihayato		Far East	3	1	1	0			X	X		R	Purple/Red	Yellow/Orange	28.1264	G467
G510	PI 599386	Minamiyutaka		Far East	1	2	1	0				X		R	Brown	White	30.3671	G510
G610	PI 633447	Benikomachi		Far East	3	1	2	1							Brown	Orange	25.4106	G610
G611	PI 633448	Kyushu No.100		Far East	3	4	3	1							Red	Orange	23.7	G611
G616	PI 633965	Kyukei No. 63		Far East	1	2	1	0			X	X			Red	Cream	41.6	G616
G064	PI 508510	Hongmi		Far East	2	3	4	2							Brown	Orange	23.7	G064
G403	PI 585062	Suwon 122		Far East	1	2	1	0	X	X	X	X			Purple/Red	Cream	37.5827	G403
G408	PI 585067	Okinawa 100		Far East	4	5	1	6				X			Purple/Red	Cream	22.9	G408
G410	PI 585069	Eun-Mi		Far East	4	5	1	0				X			Cream	Cream	30.8478	G410
G411	PI 585070	Seon-Mi		Far East	4	5	1	6				X			Red	White	36.4972	G411
G413	PI 585072	Saing-Mi		Far East	4	5	1	6		X	X	X			Red	Yellow/Orange	25.9216	G413
G414	PI 585073	Pung-Mi		Far East	4	5	1	0				X			Brown	Cream	20.7181	G414
G552	PI 612673	Hwangmi		Far East	4	5	1	0							Brown	Cream	31.7551	G552
G031	PI 315342	Qilin		Far East	1	2	1	3				X			Brown	White	33.2	G031
G288	PI 564156	BNAS-1		Far East	1	2	6	3				X			Cream	Cream	32.9	G288
G289	PI 564157	VSP 1		Far East	1	2	6	3				X			Red	Orange	25.9223	G289
G290	PI 564158	VSP 3		Far East	1	2	6	3	X	X	X	X			Red	Orange	27.3573	G290
G291	PI 564159	VSP 4		Far East	1	2	6	0							Red	Orange	22.5881	G291
G352	PI 573293	Hawhua		Far East	4	5	1	0				X			Red	Cream	27.6707	G352
G353	PI 573294	Waimanalo		Far East	4	5	1	0			X	X			Red	Cream	31.7198	G353
G354	PI 573295	Tainung 57		Far East	4	5	2	6										G354
G389	PI 573332	BP1-SP2		Far East	4	5	1	0				X			Cream	Cream	32.0058	G389
G446	PI 585108	Tainunt 68		Far East	4	5	6	0				X			Cream	Cream	28.4002	G446
G138	PI 531141	B 6712		Far East	4	5	1	0				X			Purple/Red	Orange	22.9638	G138
G142	PI 531146	Tainung 65		Far East	4	5	1	6				X			Red	Yellow/Orange	26.546	G142
G143	PI 531147	Tainung 57		Far East	4	5	2	6							Cream	Yellow	26.0335	G143
G165	PI 538284	CN 1028-15		Far East	4	5	1	6				X			Purple/Red	Yellow/Orange	28.2623	G165
G208	PI 556939	CN 1448-49		Far East	4	5	1	6							Purple/Red	Cream	37.2068	G208
G209	PI 556940	CN 1489-43		Far East	1	2	1	3				X			Cream	Cream	37.4617	G209
G212	PI 556943	Tainan 17		Far East	4	5	1	6				X			Red	White	28.5987	G212
G213	PI 556944	CN 1028-15		Far East	4	5	1	6							Purple/Red	Yellow/Orange	23.7249	G213
G214	PI 556945	CN 1058-10		Far East	4	5	1	0			X	X			Red	Orange	23.4071	G214
G215	PI 556946	CN 1280-3		Far East	4	5	1	6				X			Cream	White	32.586	G215
G216	PI 556947	CN 1367-2		Far East	1	2	6	0	X	X	X	X			.	.	.	G216
G251	PI 564117	CN 1216-10		Far East	1	2	1	0				X			Red	Cream	31.6131	G251
G252	PI 564118	CN 1219-1		Far East	1	2	1	0				X			Cream	Cream	31.0732	G252
G253	PI 564119	CN 1232-9		Far East	1	2	1	0				X			Cream	White	27.541	G253
G254	PI 564120	CN 1510-25		Far East	4	5	1	6				X			Red	Cream	30.1	G254
G427	PI 585088	Tainung 66		Far East	3	1	2	0				X			Red	Orange	24.1	G427
G428	PI 585089	CN 1448-59		Far East	4	5	1	6							Brown	Yellow/Orange	32.1	G428
G441	PI 585102	CN 1517-139		Far East	1	2	1	0							Cream	Cream	31.3686	G441
G489	PI 595929	CN 1869-13		Far East	4	5	1	0				X			Cream	Cream	27.4857	G489
G494	PI 599370	CN 1525-11		Far East	4	5	1	6				X			Cream	Cream	29	G494
G505	PI 599381	Tainung 63		Far East	3	1	2	0		X	X	X			Red	Orange	21.7415	G505
G559	PI 612680	WT-262		Far East	3	1	2	5							Red	Orange	25.3	G559
G560	PI 612681	WT-320		Far East	1	2	6	3				X			Purple/Red	Cream	33.1	G560
G561	PI 612682	WT-335		Far East	4	5	1	0				X			Red	White	31.5	G561
G562	PI 612683	WT-399		Far East	1	2	1	3			X	X			.	.	.	G562
G563	PI 612684	WT-532		Far East	1	2	1	3				X			Cream	Cream	30.4	G563
G579	PI 612700	CN 1448-49		Far East	4	5	1	6		X	X	X			Purple/Red	Cream	29.6	G579
G581	PI 612702	CN 1747-88		Far East	4	5	1	6			X	X			Cream	Yellow/Orange	28.8	G581
G587	PI 614798	WT-237		Far East	1	2	1	0				X			Red	Cream	27.3	G587
G591	PI 614802	Tainung No 64		Far East	3	1	2	0				X			Brown	Orange	19.7	G591
G603	PI 633440	WT-325		Far East	1	2	1	0			X	X			Red	Cream	33.1	G603
G614	PI 633963	CN 1424-9		Far East	4	5	1	0				X			Red	Orange	25.7	G614
G615	PI 633964	AVRDC-CN 1732-4		Far East	2	3	4	2				X			Red	Cream	21.1	G615
G621	PI 633985	WT-57		Far East	1	2	1	3	X	X	X	X			.	.	.	G621
G622	PI 633986	WT-59		Far East	1	2	1	3							.	.	.	G622
G623	PI 633987	WT-108		Far East	1	2	1	3			X	X			.	.	.	G623
G744	PI 634509	WT-129		Far East	1	2	1	3							.	.	.	G744
G745	PI 634510	WT-194		Far East	1	2	1	0							Red	Cream	32.8419	G745
G748	PI 634513	CN 1421-68		Far East	3	4	3	1				X			Red	Orange	34.5198	G748
G749	PI 634514	CN 1421-56		Far East	3	4	3	1							Red	Orange	35.1579	G749
G751	PI 636313	WT-478		Far East	1	2	1	3				X			Purple-Red	White	19.5982	G751
G752	PI 636314	WT-571		Far East	1	2	1	3							Cream	White	32.0906	G752
G580	PI 612701	Man Lobor		Far East	1	2	1	0			X	X			Cream	Orange	27.9	G580
G546	PI 606275	Nong Da Hong		Far East	4	5	1	6				X			Red	Cream	22.5254	G546
G606	PI 633443	NN31		Far East	2	3	4	2				X			Purple/Red	Cream	37.7	G606
G613	PI 633450	L259		Far East	1	2	6	3							Cream	Cream	35.6	G613
G303	PI 566614	B-18		North America	3	1	2	0				X			Red	Orange	28.8	G303
G058	PI 439749			North America	1	2	1	3				X			Cream	White	31	G058
G424	PI 585085	Baracutey		North America	1	2	5	0			X	X			Purple/Red	Cream	32.4	G424
G425	PI 585086	Regional de Tehuantepec		North America	1	2	5	0				X			Purple/Red	White	26.6	G425
G439	PI 585100	Tinto		North America	1	2	5	0		X	X	X			Red	Purple/Cream	38.4491	G439
G440	PI 585101	C 20169		North America	1	2	5	4							Cream	Cream	33.6214	G440
G463	PI 595864	Coleccion Bajo Papaloapan		North America	1	2	1	3				X			Cream	White	37.9339	G463
G753	PI 636315	NO. 221		North America	4	5	1	1							Red	Cream	31.5537	G753
G002	PI 670013	Banana Yam		North America	3	1	2	5							Cream	Cream	30.8	G002
G010	PI 670014	L 86-33	LSU	North America	3	1	2	5				X			Red	Orange	21.8	G010
G081	PI 508528	Gem		North America	3	1	2	5				X		S	Red	Orange	28.2	G081
G120	PI 531122	Jewel	NCSU	North America	4	5	1	0				X			Red	Orange	24.7	G120
G298	PI 566609	Acadian	LSU	North America	1	2	6	0	X	X	X	X			Red	Orange	29.0384	G298
G299	PI 566610	Allgold	OK STATE UNIV	North America	3	1	2	1				X		R	Brown	Orange	27.3421	G299
G300	PI 566611	Apache	ARS/CA/NMSU	North America	3	1	2	5					R	R	Brown	Yellow/Orange	21.8324	G300
G301	PI 566612	Baker	VA	North America	3	1	2	5							Red	Yellow/Orange	27.3	G301
G302	PI 566613	Beauregard	LSU	North America	3	1	2	0	X	X	X	X			Red	Orange	21.4	G302
G304	PI 566615	Carogold	CLEMSON	North America	3	4	3	1							Purple/Red	Orange	24.771	G304
G305	PI 566617	Caromex	NCSU/NEW MEXICO STATE UNIV	North America	3	1	2	5						IR	Red	Orange	25.1585	G305
G306	PI 566618	Carver	TUSKEGEE	North America	3	1	2	5					R	MR	Red	Orange	24.0057	G306
G307	PI 566619	Centennial	LSU	North America	3	1	2	5					R		Brown	Orange	23.3	G307
G308	PI 566620	Cherokee	CLEMSON	North America	3	4	3	1							Red	Orange	26.5	G308
G309	PI 566622	Cordner	OSU & TEXAS A&M	North America	3	1	2	5					R	R	Red	Orange	25.4	G309
G310	PI 566624	Eureka	UC/LSU	North America	3	1	2	0				X		MR	Red	Orange	27.6	G310
G311	PI 566625	Excel	ARS/CLEMSON	North America	3	4	3	1							Brown	Orange	24	G311
G312	PI 566627	Georgia Jet	ARS/CLEMSON	North America	3	4	3	1				X		S	Red	Orange	23.4	G312
G313	PI 566628	Georgia Red	UGA	North America	3	1	2	5					R		Red	Yellow/Orange	27.761	G313
G315	PI 566631	Heartogold	LSU	North America	3	1	2	5				X	R		Cream	Orange	25.0485	G315
G316	PI 566632	Hernandez	LSU/NCSU	North America	3	1	2	0			X	X		IR	Red	Orange	24.4831	G316
G317	PI 566633	HiDry	ARS/CLEMSON	North America	1	2	1	0				X			Cream	Cream	39.2	G317
G318	PI 566634	Hopi	ARS/NEW MEXICO STATE UNIV	North America	3	1	2	0						R	Red	Orange	24.8	G318
G320	PI 566637	Jersey Orange	RUTGERS	North America	1	2	5	0		X	X	X			Brown	Yellow/Orange	27.677	G320
G321	PI 566638	Jewel	NCSU	North America	3	1	2	5					R	R	Red	Orange	27.3692	G321
G324	PI 566641	Nancy Hall	FL	North America	3	1	2	5							Cream	Cream	23.6412	G324
G325	PI 566642	Nemagold	OSU/ORSU	North America	3	2	5	0						R	Brown	Orange	33.2104	G325
G326	PI 566643	Nugget	NCSU	North America	3	1	2	5							Red	Orange	24.0228	G326
G327	PI 566644	Painter	VT/ISU	North America	3	1	2	5						MR	Brown	Orange	25.1738	G327
G328	PI 566645	Pope	NCSU	North America	3	1	2	0				X		R	Brown	Orange	23.4267	G328
G329	PI 566646	Porto Rico	NCSU	North America	3	1	2	5	X	X	X	X	R		Brown	Yellow/Orange	31.6	G329
G330	PI 566647	Redcliff	CLEMSON	North America	3	1	2	0			X	X			Red	Orange	27.1548	G330
G331	PI 566648	Red Jewel	UGA	North America	3	1	2	5	X	X	X	X			Red	Orange	27.1438	G331
G332	PI 566650	Regal	ARS/CLEMSON/TEXAS A&M	North America	3	4	3	1				X	R	R	Purple/Red	Orange	23.7737	G332
G333	PI 566651	Resisto	ARS/CLEMSON/TEXAS A&M	North America	3	4	3	1				X	R		Red	Orange	30.9999	G333
G334	PI 566652	Rojo Blanco	TUSKEGEE	North America	3	1	2	0				X		S	Purple/Red	Cream	26.9308	G334
G335	PI 566653	Scarlet	NCSU	North America	3	1	2	5						R	Purple/Red	Orange	22.5227	G335
G336	PI 566654	Shore Gold	VT/ISU	North America	3	1	2	0				X		IR	Brown	Orange	24.8263	G336
G337	PI 566655	Southern Delite	ARS/CLEMSON	North America	3	4	3	1					R		Red	Orange	23.9328	G337
G338	PI 566656	Sunnyside	ARS/UMD	North America	3	1	2	0				X			Brown	Orange	21.6579	G338
G339	PI 566657	Sumor	ARS/CLEMSON	North America	3	4	3	1				X			Cream	Cream	28.0549	G339
G340	PI 566658	Sweet Red	NCSU	North America	3	1	2	0				X		R	Red	Orange	28.984	G340
G344	PI 566663	White Delite	NCSU	North America	3	1	2	1				X		R	Red	Yellow/Orange	26.2155	G344
G345	PI 566664	Whitestar	ARS	North America	4	1	2	0							Brown	Cream	32.3695	G345
G454	PI 595199	Darby	LSU	North America	3	1	2	0				X			Red	Orange	20.7218	G454
G537	PI 606265	W-228	ARS	North America	3	4	3	1				X			Brown	Orange	20.9	G537
G577	PI 612698	NC 262	NCSU	North America	1	2	6	0				X			Cream	Cream	22.9	G577
G582	PI 612703	GA90-16	ARS/UGA	North America	1	2	6	3				X			Brown	Cream	26.4	G582
G593	PI 628761	Carolina Ruby	NCSU	North America	3	1	2	1				X			Red	Orange	23.8	G593
G630	PI 634370	Bengal		North America	3	1	2	0				X			Brown	Orange	24.2	G630
G631	PI 634371	Creole		North America	3	1	2	5							Brown	Cream	29.6	G631
G632	PI 634372	Dooley		North America	4	5	1	6							Purple/Red	Cream	26	G632
G633	PI 634373	Easter		North America	3	4	3	1				X			Brown	Orange	22.1	G633
G634	PI 634374	Redglow		North America	3	4	3	1				X			Purple/Red	Orange	20.3	G634
G636	PI 634376	Garnet		North America	3	1	2	0				X			Purple/Red	Orange	28.4	G636
G637	PI 634377	Gold Jewel		North America	3	1	2	5							Brown	Orange	26.5	G637
G638	PI 634378	Golden Belle		North America	3	1	2	0				X			Cream	Orange	25	G638
G639	PI 634379	Hayman		North America	3	1	2	0							Red	Orange	23.5	G639
G640	PI 634380	Hayman White		North America	3	1	2	5					R		Brown	Cream	30	G640
G641	PI 634381	Haynes		North America	3	1	2	1							Purple/Red	Orange	23.8	G641
G642	PI 634382	HM-16		North America	3	1	2	0							Purple/Red	Yellow/Orange	29.6	G642
G645	PI 634385	J/7-13	ARS	North America	3	4	3	1		X	X	X			Red	Orange	20.5166	G645
G646	PI 634386	LA 54-89		North America	3	1	2	1				X			Red	Orange	26.7003	G646
G647	PI 634387	L 7-182		North America	3	1	2	0				X			Red	Orange	25.7999	G647
G650	PI 634390	NC 317		North America	3	1	2	1							Cream	Orange	26.1	G650
G651	PI 634391	NC 718		North America	3	1	2	1				X			Red	Orange	26.9	G651
G652	PI 634392	NC 1327		North America	3	1	2	1				X			Red	Orange	27.4	G652
G653	PI 634393	NC 1350		North America	3	1	2	1							Red	Orange	34.7	G653
G654	PI 634394	OK-P-2		North America	3	1	2	0							Purple/Red	Cream	28.5	G654
G655	PI 634395	OK-P-10		North America	3	1	2	0			X	X			Brown	Cream	32.4	G655
G656	PI 634396	OK-8-85		North America	3	1	2	1				X			Red	Orange	31.2	G656
G658	PI 634398	Pelican Processor		North America	3	1	2	1	X	X	X	X	R		Brown	Cream	31.2	G658
G660	PI 634400	Red Resisto		North America	3	4	3	1					R		Purple/Red	Orange	24.5	G660
G661	PI 634401	SC-1149-19		North America	3	1	2	0				X	R		Brown	Orange	29.5	G661
G662	PI 634402	Sulfur		North America	1	2	6	3				X			Purple/Red	Cream	30.8	G662
G663	PI 634403	TG-1		North America	3	1	2	5							Brown	Cream	32	G663
G665	PI 634405	TG-3		North America	3	1	2	1			X	X			Cream	White	28.5	G665
G666	PI 634406	TG-4		North America	3	1	2	0							Cream	Cream	25	G666
G667	PI 634407	TG-5		North America	3	4	3	1				X			Cream	Cream	26.2	G667
G668	PI 634408	TG-6		North America	3	1	2	1							Purple/Red	Cream	30.4	G668
G669	PI 634409	TG-7		North America	3	4	3	1				X			Brown	Cream	27.4	G669
G671	PI 634411	Tuskegee-100		North America	3	1	2	0			X	X			Red	Orange	22	G671
G672	PI 634412	V4-29		North America	3	1	2	0							Red	Orange	26.8	G672
G673	PI 634413	V5-58		North America	3	4	3	1							.	.	.	G673
G674	PI 634414	W-3	ARS	North America	3	4	3	1				X			Red	Orange	29.7	G674
G675	PI 634415	W 5-75	ARS	North America	3	4	3	1							Red	Orange	32.6	G675
G676	PI 634416	W-8	ARS	North America	3	4	3	1							Red	Orange	32.6	G676
G677	PI 634417	W-9	ARS	North America	3	4	3	1							Red	Yellow/Orange	25.7	G677
G678	PI 634418	W-13	ARS	North America	3	4	3	1				X			Brown	Yellow/Orange	27.2	G678
G679	PI 634419	W-13 (Variegated)	ARS	North America	3	4	3	1							Red	Cream	35	G679
G680	PI 634420	W-13-9	ARS	North America	3	4	3	1				X			Red	Orange	26.9	G680
G682	PI 634422	W-42	ARS	North America	3	4	3	1			X	X			Purple/Red	Orange	27	G682
G684	PI 634424	W-51-19	ARS	North America	3	4	3	1				X			Red	Yellow/Orange	27.2	G684
G685	PI 634425	W-52	ARS	North America	3	4	3	1							Purple/Red	Orange	23	G685
G686	PI 634426	W-57	ARS	North America	3	4	3	1				X			Red	Orange	30.5	G686
G687	PI 634427	W-71	ARS	North America	3	4	3	1			X	X			.	.	.	G687
G688	PI 634428	W-99	ARS	North America	3	4	3	1				X			Red	Orange	25.9	G688
G689	PI 634429	W-115	ARS	North America	3	4	3	1		X	X	X			Red	Orange	23.6	G689
G690	PI 634430	W-119	ARS	North America	3	4	3	1				X			Red	Orange	28.7	G690
G691	PI 634431	W-149	ARS	North America	3	4	3	1				X			Red	Orange	27.5	G691
G692	PI 634432	W-154	ARS	North America	3	4	3	1				X			Purple/Red	Orange	25.8	G692
G693	PI 634433	W-178	ARS	North America	3	4	3	1				X			Brown	Orange	25.7	G693
G694	PI 634434	W-183	ARS	North America	3	4	3	1				X			Purple/Red	Orange	25.2	G694
G695	PI 634435	W-184	ARS	North America	3	4	3	1							Red	Orange	25.8	G695
G696	PI 634436	W-189	ARS	North America	3	1	2	1				X			Brown	Orange	24.1	G696
G697	PI 634437	W-203	ARS	North America	3	4	3	1				X			Brown	Cream	30.2	G697
G698	PI 634438	W-208	ARS	North America	3	4	3	1							Red	Orange	26.1	G698
G699	PI 634439	W-209	ARS	North America	3	4	3	1				X			Red	Orange	23.9	G699
G700	PI 634440	W-217	ARS	North America	3	4	3	1				X			Red	Orange	23.9	G700
G701	PI 634441	W-220	ARS	North America	3	4	3	1			X	X			Brown	Orange	27.8	G701
G703	PI 634443	W-226	ARS	North America	3	4	3	1				X			Purple/Red	Orange	24.8	G703
G704	PI 634444	W-230	ARS	North America	3	4	3	1							Red	Orange	22.4	G704
G705	PI 634445	W-231	ARS	North America	2	3	4	2	X	X	X	X			Brown	Orange	30.9	G705
G706	PI 634446	W-232	ARS	North America	3	4	3	1				X			Red	Orange	26.3	G706
G707	PI 634447	W-233	ARS	North America	3	4	3	1				X			Brown	Orange	25.2	G707
G708	PI 634448	W-234	ARS	North America	3	4	3	1			X	X			Red	Orange	21.9	G708
G709	PI 634449	W-235	ARS	North America	3	4	3	1			X	X			Red	Orange	25.2	G709
G710	PI 634450	W-239	ARS	North America	3	4	3	1							Brown	Orange	25.9	G710
G711	PI 634451	Carolina Bunch	ARS/CLEMSON	North America	3	4	3	1				X			Brown	Orange	23.4	G711
G712	PI 634452	Patriot	ARS/CLEMSON	North America	3	4	3	1				X			Red	Orange	21.2	G712
G713	PI 634453	W-245	ARS	North America	3	4	3	1			X	X			Brown	Orange	24.5	G713
G714	PI 634454	W-247	ARS	North America	3	4	3	1				X			Red	Orange	20.3	G714
G715	PI 634455	W-248	ARS	North America	3	4	3	1				X			Brown	Orange	26.4	G715
G716	PI 634456	W-249	ARS	North America	3	4	3	1							Red	Orange	21.1	G716
G717	PI 634457	W-250	ARS	North America	3	4	3	1				X			Red	Orange	26.3	G717
G718	PI 634458	White Bunch		North America	3	1	2	5			X	X	R		Cream	Cream	29.5	G718
G720	PI 634460	White Triumph		North America	3	1	2	5							Brown	Cream	27.5	G720
G722	PI 634462	81-52		North America	3	4	3	1							Brown	Orange	22.4	G722
G723	PI 634463	MD 7-93		North America	3	4	3	1				X			Red	Orange	24.7	G723
G725	PI 634465	MD 15-63		North America	4	2	1	0							Cream	Cream	31.4	G725
G729	PI 634469	MD 17-340		North America	3	4	3	1				X			Brown	Orange	21.6297	G729
G730	PI 634470	MD 55		North America	4	2	5	0	X	X	X	X			Cream	White	26.4377	G730
G731	PI 634471	MD 88-107		North America	3	4	3	1							Red	Orange	18.3877	G731
G733	PI 634473	MD C91		North America	3	4	3	1				X			Brown	Orange	22.4414	G733
G734	PI 634474	MD P217-84		North America	4	5	1	0							Purple/Red	Cream	36.4915	G734
G735	PI 634475	MD 253		North America	3	4	3	1				X			Red	Orange	19.029	G735
G737	PI 634477	MD 607		North America	3	4	3	1				X			Red	Orange	21.465	G737
G738	PI 634478	MD 807		North America	3	4	3	1				X			Brown	Orange	29.1469	G738
G739	PI 634479	MD 822		North America	3	4	3	1				X			Red	Orange	23.8214	G739
G740	PI 634480	MD 844		North America	3	4	3	1							Brown	Orange	24.6422	G740
G741	PI 634481	UGA-204		North America	3	4	3	1				X			Red	Orange	23.1172	G741
G742	PI 634482	UGA-210		North America	3	4	3	1				X			Red	Orange	23.6232	G742
G743	PI 634483	UGA-227		North America	3	4	3	1				X			Purple/Red	Orange	25.3093	G743
G754	PI 641933	Agena		North America	4	5	1	3							White	Purple/Cream	.	G754
G755	PI 641934	Molokai Purple		North America	4	5	1	0				X			Purple/Red	Purple/Cream	32.7	G755
G756	PI 642847	W-220	ARS	North America	3	4	3	1							Brown	Orange	19.4	G756
G757	PI 642848	Merenge		North America	1	2	1	3							Red	White	32.3	G757
G759	PI 645582	Okinawa Purple		North America	4	5	1	3			X	X			Brown	Purple/Cream	33.5	G759
G761	PI 653844	Liberty	ARS/CLEMSON	North America	3	4	3	1				X			Purple/Red	Cream	25.7021	G761
G762	PI 653845	W-392	ARS	North America	3	4	3	1				X			Red	Orange	28.0426	G762
G763	PI 657999	Ruddy	ARS/CLEMSON	North America	3	4	3	1	X	X	X	X		R	Red	Orange	22.863	G763
G764	PI 016175	Florida		North America	3	1	2	1							Red	Yellow/Orange	30.2376	G764
G765	PI 566616	Carolina Nugget		North America	3	1	2	1						R	Red	Orange	28.9	G765
G766	PI 666134	W-311	ARS	North America	3	4	3	1				X			Purple/Red	Cream	29.676	G766
G767	PI 666135	W-317	ARS	North America	3	4	3	1							Red	Orange	22.6365	G767
G768	PI 666136	W-332	ARS	North America	3	4	3	1				X			Red	Cream	37.5	G768
G770	PI 666138	W-361	ARS	North America	3	4	3	1				X			Red	Cream	27.9355	G770
G771	PI 666139	W-376	ARS	North America	3	4	3	1				X			Red	Orange	25.995	G771
G773	PI 666141	W-390	ARS	North America	3	4	3	1				X			Red	Yellow/Orange	30.1831	G773
G774	PI 666143	L 78-21		North America	3	1	2	0				X			Red	Orange	22.7575	G774
G065	PI 508511	H		Pacific Islands	3	4	3	0			X	X			Cream	Cream	32.9	G065
G292	PI 564160	Red Abundance		Pacific Islands	4	5	1	0				X			Red	Cream	30.6	G292
G401	PI 585060	LO 323		Pacific Islands	3	1	2	1				X			Brown	Orange	23.9637	G401
G453	PI 592996	IPS 141		Pacific Islands	1	2	5	0				X			Brown	Yellow/Orange	29.5543	G453
G470	PI 595871	IPS 153		Pacific Islands	1	2	5	4	X	X	X	X			Cream	White	29.0992	G470
G497	PI 599373	IPS 10		Pacific Islands	4	5	1	0	X	X	X	X			Cream	Cream	22.8334	G497
G498	PI 599374	IPS 30		Pacific Islands	4	5	1	4							Red	White	26.745	G498
G499	PI 599375	IPS 127		Pacific Islands	1	2	6	3	X	X	X	X			Brown	Cream	23.6624	G499
G500	PI 599376	IPS 148		Pacific Islands	4	5	1	0				X			Cream	Cream	21.6089	G500
G502	PI 599378	IPS 167		Pacific Islands	3	4	3	0		X	X	X			Purple-Red	Cream	26.3521	G502
G503	PI 599379	IPS 172		Pacific Islands	1	2	6	3		X	X	X			Cream	Cream	25.2819	G503
G518	PI 599394	Beerwah Gold		Pacific Islands	3	1	2	5							Red	Orange	19.5987	G518
G526	PI 606254	IPS 25		Pacific Islands	3	1	2	5							Brown	Yellow/Orange	28.6063	G526
G051	PI 344140	Kumara Enua		Pacific Islands	2	3	4	2			X	X			Brown	White	22.2	G051
G468	PI 595869	Honiara		Pacific Islands	4	5	1	0	X	X	X	X			Purple/Red	Cream	26.1459	G468
G776	PI 667649	IB/PNG/39		Pacific Islands	1	2	6	3				X			Cream	Yellow	25.0431	G776
G777	PI 667650	Anny		Pacific Islands	3	1	2	0				X			Red	Orange	20.7109	G777
G778	PI 667651	Kuma 2		Pacific Islands	1	2	6	3				X			Purple/Red	White	18.5616	G778
G779	PI 667652	Toni		Pacific Islands	1	2	6	3				X			Cream	Cream	25.6	G779
G020	PI 286619	ANG 16		Pacific Islands	3	1	2	5							Brown	Yellow/Orange	34.3	G020
G021	PI 286621	Kanifuta		Pacific Islands	1	2	1	0				X			Brown	Yellow/Orange	29.6	G021
G022	PI 286623	CLPR 9A		Pacific Islands	3	1	2	5				X			Brown	Orange	30.3	G022
G028	PI 308200	459		Pacific Islands	4	5	5	0			X	X			Brown	White	25.9	G028
G029	PI 308201	500		Pacific Islands	3	1	2	5							Brown	Yellow/Orange	27.3	G029
G037	PI 318855	N.Z. 642 (LI 1)		Pacific Islands	3	1	2	5							Brown	Yellow/Orange	24.4	G037
G039	PI 318858	N.Z. 654 (07)		Pacific Islands	1	2	5	4				X			Cream	White	26.6	G039
G041	PI 320446	46		Pacific Islands	1	2	6	3				X			Brown	Cream	27	G041
G011	PI 153655	Tinian		Pacific Islands	4	5	1	6				X			Purple/Red	Cream	30.8	G011
G746	PI 634511	Kuri		Pacific Islands	1	2	1	3		X	X	X			Red	Purple/Orange Mixed Stele	34.3753	G746
G033	PI 315347	295		Pacific Islands	3	4	3	1				X			Red	Yellow/Orange	23	G033
G266	PI 564132	L 3		Pacific Islands	1	2	6	3							Cream	Cream	27.6	G266
G269	PI 564135	L 18		Pacific Islands	3	1	2	5							Red	Orange	31.5	G269
G270	PI 564136	L 43		Pacific Islands	1	2	6	3				X			Red	Yellow/Orange	27.6	G270
G271	PI 564137	L 46		Pacific Islands	1	2	6	3				X			Purple/Red	White	26.3	G271
G272	PI 564138	L 116		Pacific Islands	1	2	6	3				X			.	.	.	G272
G273	PI 564139	L 135		Pacific Islands	1	2	6	3				X			Cream	Yellow/Orange	27.9	G273
G274	PI 564140	L 338		Pacific Islands	4	5	1	6		X	X	X						G274
G275	PI 564142	NG7570		Pacific Islands	1	2	6	3				X			Red	Cream	31.4	G275
G276	PI 564143	Amasonto		Pacific Islands	1	2	1	3				X			Red	Cream	29.3	G276
G278	PI 564145	Sereta		Pacific Islands	1	2	1	3							Cream	White	26.5	G278
G279	PI 564146	Wanmun Kabiufa		Pacific Islands	1	2	6	3				X			Cream	Yellow/Orange	31.6	G279
G283	PI 564151	Tawa-1		Pacific Islands	1	2	6	3				X						G283
G284	PI 564152	Talaukwe		Pacific Islands	1	2	1	3				X			.	.	.	G284
G285	PI 564153	Mbakoka		Pacific Islands	1	2	1	3				X			Purple/Red	White	33.8	G285
G287	PI 564155	Unduandopa		Pacific Islands	1	2	6	3							Cream	Cream	.	G287
G294	PI 564770	Wanmun Large		Pacific Islands	1	2	6	3			X	X			Red	Cream	29.5	G294
G346	PI 573287	Woksaken (LO49)		Pacific Islands	1	2	6	3			X	X			Cream	White	33.4204	G346
G358	PI 573300	L9		Pacific Islands	2	3	4	0				X			Cream	Yellow/Orange	26.9907	G358
G361	PI 573303	L19		Pacific Islands	1	2	6	3							Cream	Cream	32.1097	G361
G362	PI 573304	L22		Pacific Islands	1	2	6	3				X			Purple/Red	White	30.3089	G362
G364	PI 573306	L258		Pacific Islands	1	2	6	3				X			Purple/Red	White	29.6276	G364
G365	PI 573307	L259		Pacific Islands	1	2	6	3				X			Red	Cream	33.3725	G365
G366	PI 573308	L303		Pacific Islands	1	2	6	3							Cream	Cream	33.9564	G366
G367	PI 573309	L329		Pacific Islands	1	2	6	3				X			Brown	White	32.6185	G367
G368	PI 573310	Habare		Pacific Islands	1	2	1	3							.	.	.	G368
G370	PI 573313	Munduena		Pacific Islands	1	2	1	3							Cream	White	31.1423	G370
G371	PI 573314	Naveto		Pacific Islands	1	2	1	3				X			Red	White	32.1952	G371
G372	PI 573315	Ma'alua		Pacific Islands	1	2	1	3			X	X			Cream	White	36.5086	G372
G382	PI 573325	L389		Pacific Islands	1	2	1	3			X	X						G382
G383	PI 573326	Boianai No 3		Pacific Islands	1	2	6	3				X			Cream	Cream	31.6492	G383
G398	PI 585057	L44		Pacific Islands	1	2	6	3							Cream	Cream		G398
G399	PI 585058	L49		Pacific Islands	1	2	6	3							Cream	White		G399
G443	PI 585104	TIS 3017		Pacific Islands	4	2	5	4				X			Purple/Red	Cream	33.3386	G443
G444	PI 585105	L131		Pacific Islands	1	2	6	3				X			Red	White	29.7377	G444
G445	PI 585107	L390		Pacific Islands	2	3	4	2										G445
G447	PI 585111	Merikan		Pacific Islands	1	2	6	3							Purple/Red	White	29.0353	G447
G594	PI 629268	4		Pacific Islands	1	2	6	3				X			Purple/Red	White	31.5	G594
G595	PI 629269	7		Pacific Islands	1	2	6	3				X			Purple/Red	White	28.4	G595
G596	PI 629270	NGLU 6-1		Pacific Islands	1	2	6	3				X			.	.	.	G596
G597	PI 629271	NG 4A3		Pacific Islands	3	4	3	1				X			Brown	Orange	27.9	G597
G599	PI 629273	10B-8		Pacific Islands	1	2	6	3				X			Cream	Cream	22.6	G599
G600	PI 629274	10B-4		Pacific Islands	1	2	6	3				X			.	.		G600
G601	PI 629275	4A-6		Pacific Islands	1	2	1	3				X			Cream	Cream	35.7	G601
G602	PI 629276	6B-1		Pacific Islands	1	2	6	3							Cream	Cream	34.3	G602
G612	PI 633449	Narunmitang		Pacific Islands	3	1	2	5							Red	Orange	25	G612
G747	PI 634512	Akaio		Pacific Islands	4	5	1	0				X			Cream	Cream	38.2228	G747
G260	PI 564126	IB13		Pacific Islands	4	5	1	0		X	X	X			Red	Cream	24.5	G260
G261	PI 564127	IB14		Pacific Islands	4	5	1	4							Red	Cream	26.8	G261
G348	PI 573289	IB03		Pacific Islands	1	2	6	3							Cream	White	37.2064	G348
G349	PI 573290	IB07		Pacific Islands	3	4	5	4							Red	Orange	27.2919	G349
G350	PI 573291	IB11		Pacific Islands	3	4	5	4							Red	Yellow/Orange	30.3481	G350
G380	PI 573323	IB02		Pacific Islands	4	5	1	3				X			Cream	White	30.6212	G380
G384	PI 573327	IB04		Pacific Islands	1	2	6	3				X			Purple/Red	Purple/Cream Mixed Stele	33.4602	G384
G385	PI 573328	IB10		Pacific Islands	1	2	6	3							Cream	Yellow/Orange	32.1785	G385
G034	PI 315349	Daxua		Pacific Islands	3	1	5	0		X	X	X			Cream	Cream	34.2	G034
G193	PI 538347	Toquecita		Pacific Islands	1	2	6	3			X	X			Cream	White	25.9	G193
G262	PI 564128	ACC 308		Pacific Islands	4	5	1	6							Red	Cream	33.3	G262
G263	PI 564129	ACC 309		Pacific Islands	1	2	6	3				X			Cream	Yellow/Orange	33.5	G263
G265	PI 564131	ACC 213		Pacific Islands	1	2	6	3				X			Purple/Red	White	25.7	G265
G351	PI 573292	ACC 275		Pacific Islands	1	2	6	3				X			Red	Cream	32.5307	G351
G387	PI 573330	ACC 108		Pacific Islands	1	2	6	3				X			Purple/Red	Cream	27.6013	G387
G394	PI 585053	ACC 268		Pacific Islands	1	2	6	3							Red	Cream	24.3	G394
G442	PI 585103	ACC 307		Pacific Islands	1	2	6	3				X			Cream	Cream	33.1634	G442
G256	PI 564122	83003-12		Pacific Islands	1	2	6	3		X	X	X			Cream	Cream	30.5	G256
G257	PI 564123	83005-19		Pacific Islands	1	2	6	3				X			Purple/Red	Cream	26.1	G257
G374	PI 573317	Melefakahau		Pacific Islands	1	2	6	3				X			Cream	White	25.4681	G374
G375	PI 573318	Amelika		Pacific Islands	4	5	1	0							Red	Cream	32.7918	G375
G376	PI 573319	Siale		Pacific Islands	4	5	2	6							Cream	Yellow/Orange	29.7618	G376
G396	PI 585055	85019-17		Pacific Islands	4	2	1	0				X			Purple/Red	Cream		G396
G415	PI 585075	85022-12		Pacific Islands	4	5	1	0				X			Purple/Red	Cream	25.8174	G415
G495	PI 599371	Tongamai		Pacific Islands	2	3	4	2							Brown	Cream	32.9	G495
G583	PI 614794	Taiuani		Pacific Islands	1	2	6	3		X	X	X			Cream	Cream	26.4	G583
G066	PI 508513	Simon-1		South America	1	2	5	4		X	X	X			Cream	Cream	32.3	G066
G566	PI 612687	Santo Amaro		South America	1	2	5	4							Red	Cream	33.6	G566
G055	PI 390482	W-C 1403		South America	2	3	4	2			X	X			Red	Purple/Orange	35.1	G055
G619	PI 633968	Morado Maravi		South America	4	5	5	0				X			Red	Purple/Cream	28.3281	G619
G030	PI 308205	660		South America	3	1	2	5							Brown	Orange	34.4	G030
G102	PI 531103	13		South America	3	4	5	4							Red	Yellow/Orange	28.9	G102
G103	PI 531104	112		South America	2	3	4	2				X			Purple/Red	Yellow	29.9	G103
G104	PI 531105	117		South America	2	3	4	2				X			Brown	Cream	29.2	G104
G105	PI 531107	119		South America	1	2	5	4							.	.	.	G105
G106	PI 531108	121		South America	2	3	4	2				X			Brown	White	33	G106
G107	PI 531109	124		South America	1	2	5	4				X			.	.	.	G107
G108	PI 531110	132		South America	1	2	6	3							Red	Orange	25.6	G108
G110	PI 531112	149		South America	1	2	1	0							Red	Cream	24.4	G110
G111	PI 531113	159		South America	2	3	4	2							Red	Cream	38.3	G111
G113	PI 531115	173		South America	2	3	4	2							Brown	Cream	29	G113
G115	PI 531117	Paramutai		South America	2	3	4	2							Brown	Yellow/Orange	24.4	G115
G116	PI 531118	Nemanete		South America	2	3	4	0			X	X			Red	Yellow/Orange	28.7	G116
G117	PI 531119	Canchari		South America	2	3	4	2							Brown	Orange	26.5	G117
G119	PI 531121	Ihuanco		South America	3	1	2	5				X			Red	White	31.1	G119
G122	PI 531124	Supana Negro		South America	2	3	4	2				X			Red	Cream	30.2	G122
G123	PI 531125	Chuquimanco		South America	2	3	4	2				X			Cream	Yellow/Orange	26.6	G123
G124	PI 531126	Vilca, Romero		South America	2	3	4	2				X			Cream	Cream	28.5	G124
G125	PI 531127	Pampa Culevra		South America	2	3	4	2				X			Brown	Purple/Orange	40.7	G125
G126	PI 531128	Boca de Chisco		South America	2	3	4	2							Brown	Yellow/Orange	27.4469	G126
G127	PI 531129	Chancletero, Camote Industrial		South America	3	1	2	0				X			Brown	Yellow/Orange	26.7117	G127
G128	PI 531130	Camote Blanco		South America	2	3	4	2							Purple/Red	Purple/Cream	27.2808	G128
G129	PI 531131	Camote Morado-1		South America	2	3	4	2				X			Cream	Cream	36.137	G129
G131	PI 531133	Paramonquino		South America	2	3	4	2							Brown	Orange	24.8751	G131
G144	PI 531148	Blanco local		South America	2	3	4	2			X	X			Cream	Cream	37.5893	G144
G145	PI 531149	Amarillo local		South America	2	3	4	2							Cream	Cream	36.9873	G145
G146	PI 531150	Lurin		South America	4	5	1	0							Brown	Cream	31.4658	G146
G148	PI 531153	Chilingano		South America	2	3	4	2							Cream	Cream	31.1991	G148
G149	PI 531154	Corazon de Huarango (Negro)		South America	2	3	4	2				X			Red	Yellow/Orange	42.8762	G149
G150	PI 531155	Pedro Juan		South America	2	3	4	2							Red	Orange	33.2472	G150
G151	PI 531156	UNPRG 41		South America	2	3	4	2							Cream	Orange	27.84	G151
G152	PI 531157	Usquillano		South America	2	3	4	2	X	X	X	X			Cream	Yellow/Orange	25.6944	G152
G153	PI 531158	Huanchano		South America	2	3	4	2							Cream	Orange	25.7232	G153
G154	PI 531160	Perotito		South America	2	3	4	2				X			Cream	Cream	32.4715	G154
G156	PI 531162	Sin Nombre		South America	2	3	4	2							Cream	White	32.0556	G156
G157	PI 531163	UNPRG 63		South America	4	5	1	6										G157
G158	PI 531164	UNPRG 64		South America	2	3	4	2							Purple/Red	Orange	24.3664	G158
G160	PI 531166	UNPRG 70		South America	2	3	4	2				X			Purple/Red	Purple/Cream Mixed Stele	36.2425	G160
G161	PI 531167	Quita penas		South America	4	2	1	0				X			Cream	Cream	23.3	G161
G162	PI 531168	Morado de Canete		South America	1	2	1	0				X			Purple/Red	Purple/Cream	30.7986	G162
G163	PI 531169	Torre Blanca		South America	2	3	4	2							Cream	Cream	27.9244	G163
G164	PI 538282	Buem Pobra		South America	4	5	1	6							Red	Cream	28.0442	G164
G166	PI 538286	Chancleta de Chilca V.F.		South America	2	3	4	2							Cream	Cream	33.4357	G166
G167	PI 538288	IAC-72 Eucaru		South America	2	3	4	2							Purple/Red	Cream	31.6743	G167
G169	PI 538290	Pato Iqueno		South America	1	2	1	0							Cream	White	36.756	G169
G170	PI 538291	Porfirio		South America	2	3	4	2							Cream	Orange	26.2543	G170
G171	PI 538292	Juancho		South America	2	3	4	2							Brown	Cream	30.1906	G171
G173	PI 538294	Tipo 10-LM		South America	2	3	4	2							.	.	.	G173
G174	PI 538295	Yuca de Calango		South America	2	3	4	2							Brown	Cream	36.4895	G174
G175	PI 538296	Tipo 34-LM		South America	2	3	4	2							Cream	Yellow/Orange	24.8146	G175
G176	PI 538297	Amarillo de Chilca		South America	2	3	4	2				X			Brown	Yellow/Orange	26.4642	G176
G177	PI 538298	Wennotz II		South America	2	3	4	2							Cream	Yellow/Orange	39.1684	G177
G178	PI 538299	Zapallo de Huaura		South America	2	3	4	2							Cream	Yellow/Orange	24.2221	G178
G179	PI 538300	Papino		South America	2	3	4	2				X			Purple/Red	Yellow	41.3294	G179
G180	PI 538301	Amarillo de Trujillo		South America	2	3	4	2							Cream	Cream	33.6	G180
G181	PI 538302	Morado de Calango T-1		South America	2	3	4	2							Brown	Orange	25.5	G181
G182	PI 538303	Morado de Chillon		South America	2	3	4	2				X			Brown	Orange	23	G182
G183	PI 538305	Chinchano		South America	4	5	1	6							Red	Cream	29.5	G183
G206	PI 556935	114		South America	2	3	4	2							Cream	Cream	.	G206
G229	PI 564095	7		South America	1	2	6	0				X			Cream	White	32.0101	G229
G230	PI 564096	8		South America	2	3	4	2			X	X			.	.	.	G230
G231	PI 564097	11		South America	2	3	4	2							Cream	Cream	33.6784	G231
G232	PI 564098	15		South America	2	3	4	2							Cream	Orange	22.0884	G232
G233	PI 564099			South America	2	3	4	2										G233
G235	PI 564101	43		South America	2	3	4	2							Cream	Orange	26.5186	G235
G236	PI 564102	51		South America	2	3	4	2				X			.	.	.	G236
G237	PI 564103	52		South America	2	3	4	2							Cream	Cream	26.0047	G237
G238	PI 564104	55		South America	2	3	4	2							Cream	White	23.1005	G238
G239	PI 564105	58		South America	2	3	4	2							Cream	Cream	34.6095	G239
G240	PI 564106	61		South America	2	3	4	2				X			Cream	Cream	29.3114	G240
G242	PI 564108	66		South America	2	3	4	2							Cream	Yellow/Orange	37.8809	G242
G243	PI 564109	72		South America	2	3	4	2				X			Brown	Cream	27.2809	G243
G245	PI 564111	91		South America	2	3	4	2				X			Brown	Yellow/Orange	26.0126	G245
G246	PI 564112	100		South America	2	3	4	2							Cream	Cream	29.9183	G246
G247	PI 564113	102		South America	4	5	1	4			X	X			Purple/Red	White	27.8797	G247
G433	PI 585094	99		South America	2	3	4	2	X	X	X	X			.	.	.	G433
G434	PI 585095	115		South America	2	3	4	2							Cream	Cream	24.8894	G434
G436	PI 585097	127		South America	2	3	4	2							Brown	Yellow/Orange	28.5416	G436
G437	PI 585098	131		South America	1	2	5	4							Brown	White	27.0701	G437
G449	PI 592992	95		South America	2	3	4	2							Cream	Cream	31.1325	G449
G473	PI 595874	Huarmeyano		South America	2	3	4	2				X			Brown	Orange	27.7332	G473
G474	PI 595875	Zapallo		South America	2	3	4	2							Brown	Cream	24.2132	G474
G490	PI 599366	Q 23722		South America	2	3	4	2				X			Cream	Cream	33.5122	G490
G506	PI 599382	Pedro		South America	2	3	4	2				X			Brown	Yellow/Orange	33.2746	G506
G507	PI 599383	Camote Negro		South America	2	3	4	2							Red	Cream	.	G507
G508	PI 599384	Pata de Oso		South America	1	2	5	0			X	X			Purple-Red	Cream	43.6182	G508
G511	PI 599387	Jonathan		South America	2	3	4	2							Brown	Orange	26.9	G511
G536	PI 606264	Maria Angola		South America	2	3	4	2				X			Purple/Red	Cream	27.9	G536
G540	PI 606268	Helena		South America	2	3	4	2							.	.	.	G540
G544	PI 606272	Q 25754		South America	2	3	4	2							Cream	Cream	37.0582	G544
G564	PI 612685	LM 87.045		South America	1	2	1	3							Red	Cream	.	G564
G565	PI 612686	LM 88.014		South America	2	3	4	2				X			Red	Cream	33.5	G565
G567	PI 612688	Anaranjado Inte		South America	2	3	4	2							Cream	Yellow/Orange	27.1	G567
G568	PI 612689	CIP 420024		South America	2	3	4	2							Cream	Cream	37.3	G568
G570	PI 612691	Camote Tallo		South America	2	3	4	2							Brown	Cream	30.9	G570
G571	PI 612692	Papilla Mala Hierbra		South America	1	2	1	3							.	.	.	G571
G572	PI 612693	Costeno		South America	2	3	4	2				X			Purple/Red	Yellow	36.7	G572
G573	PI 612694	Camote Rosita		South America	2	3	4	2	X	X	X	X			Purple/Red	Yellow/Orange	29.6	G573
G574	PI 612695	Huachano		South America	2	3	4	2		X	X	X			.	.		G574
G575	PI 612696	Helena		South America	2	3	4	2							.	.	.	G575
G578	PI 612699	Tsurunash-Genji		South America	4	5	1	6			X	X			Cream	Cream	32.1	G578
G607	PI 633444	Comensal		South America	2	3	4	2				X			Brown	Cream	30.951	G607
G608	PI 633445	Salyboro		South America	2	3	4	2							Cream	Orange	24.9167	G608
G618	PI 633967	Capadito		South America	2	3	4	2							Red	Purple/Cream	35.9346	G618
G624	PI 633988	"Unknown"		South America	2	3	4	2				X			Brown	Cream	36.7	G624
G625	PI 633989	Cascajo Morado		South America	2	3	4	2							Cream	Purple/Cream	45.1	G625
G592	PI 620764	Belastiqui		South America	3	4	3	1				X			Purple/Red	Cream	30.3	G592
G604	PI 633441	Ayui		South America	3	4	3	1				X			Brown	Orange	20.9	G604
G605	PI 633442	Los Cerrillas		South America	3	4	3	1				X			Purple/Red	Orange	24.9	G605
G626	PI 634366	AC 76.12		South America	1	2	5	4				X			Cream	Cream	31.6	G626
G083	PI 508530	Batata blanca		South America	1	2	5	4							Cream	Cream	25.4	G083
G084	PI 508531	Morada, Sombica		South America	1	2	5	4		X	X	X			Cream	White	30.6	G084
G085	PI 508532	Wiripipi, Itawa		South America	1	2	5	4				X			Brown	Yellow/Orange	26.5	G085
G086	PI 508534	Batata morada		South America	1	2	5	4				X			Purple/Red	Purple/Orange	26.1	G086
G430	PI 585091	2788		South America	1	2	5	4							Brown	Cream	30.7	G430
