# Supplementary material for: Genetic diversity, population structure, and selection of breeder germplasm subsets from the USDA sweetpotato (Ipomoea batatas) collection
Source: Front Plant Sci. 2023 Feb 2;13:1022555. doi: 10.3389/fpls.2022.1022555 (PMC9932972; doi:10.3389/fpls.2022.1022555)
Supplement: Supplementary file 3 [file Table_2.xlsx]

## Sheet: gmiss_smiss_titration_eliminate
smiss_gmiss_thresholds	#_of_SNPs	#_of_eliminated_samples
----------------------	---------	-----------------------
2x_diversity_gmiss0.1_smiss0.1	42489	50
2x_diversity_gmiss0.1_smiss0.2	40580	26
2x_diversity_gmiss0.1_smiss0.3	39147	17
2x_diversity_gmiss0.2_smiss0.1	69218	124
2x_diversity_gmiss0.2_smiss0.2	65433	46
2x_diversity_gmiss0.2_smiss0.3	63428	26
2x_diversity_gmiss0.3_smiss0.1	95199	377
2x_diversity_gmiss0.3_smiss0.2	87800	75
2x_diversity_gmiss0.3_smiss0.3	85729	44
4x_diversity_gmiss0.1_smiss0.1	120124	53
4x_diversity_gmiss0.1_smiss0.2	113623	28
4x_diversity_gmiss0.1_smiss0.3	110837	19
4x_diversity_gmiss0.2_smiss0.1	176325	112
4x_diversity_gmiss0.2_smiss0.2	168343	50
4x_diversity_gmiss0.2_smiss0.3	163119	28
4x_diversity_gmiss0.3_smiss0.1	225034	251
4x_diversity_gmiss0.3_smiss0.2	212643	71
4x_diversity_gmiss0.3_smiss0.3	207629	43
6x_diversity_gmiss0.1_smiss0.1	98589	46
6x_diversity_gmiss0.1_smiss0.2	95172	24
6x_diversity_gmiss0.1_smiss0.3	93277	15
6x_diversity_gmiss0.2_smiss0.1	131496	87
6x_diversity_gmiss0.2_smiss0.2	127146	39
6x_diversity_gmiss0.2_smiss0.3	125306	22
6x_diversity_gmiss0.3_smiss0.1	158800	212
6x_diversity_gmiss0.3_smiss0.2	152945	52
6x_diversity_gmiss0.3_smiss0.3	150293	28
